# Supplementary material for: Combination Effects of Metformin and a Mixture of Lemon Balm and Dandelion on High-Fat Diet-Induced Metabolic Alterations in Mice
Source: Antioxidants (Basel). 2022 Mar 18;11(3):580. doi: 10.3390/antiox11030580 (PMC8945168; doi:10.3390/antiox11030580)
Supplement: Supplementary file 1 [file antioxidants-11-00580-s001.zip]

Archive with 1 entries (1 files):
- antioxidants-1616124-supplementary.pdf
